# Supplementary material for: Metabolite profiling reveals a connection between aldehyde dehydrogenase 1A3 and GABA metabolism in breast cancer metastasis
Source: Metabolomics. 2022 Jan 6;18(1):9. doi: 10.1007/s11306-021-01864-6 (PMC8739322; doi:10.1007/s11306-021-01864-6)
Supplement: Supplementary file 1 — Supplementary file1 (XLSX 45 kb) [file 11306_2021_1864_MOESM1_ESM.xlsx]

## Sheet: In Vivo 2018 Pos Neg
Row.Labels	180731_0778_091_contro_pos_1	180731_0778_091_control_pos_2	180731_0778_091_contro_pos_3	180731_0778_091_control_pos_4	180731_0778_091_ALDH1A3_OE_pos_5	180731_0778_091_ALDH1A3_OE_pos_6	180731_0778_091_ALDH1A3_OE_pos_7	180731_0778_091_ALDH1A3_OE_pos_8
Type	0	0	0	0	1	1	1	1
X1.Methyl.Histidine	11.6748	11.7071	11.8691	11.7497	11.7862	11.8773	11.8854	11.8518
X1.Methyladenosine	10.3534	10.3611	10.4728	10.3894	10.215	10.0268	10.0012	10.2044
X2.Aminooctanoic.acid	11.5804	11.6235	11.5587	11.5772	11.3882	11.0514	10.9899	11.3514
X4.aminobutyrate	9.47211	9.519	9.36591	9.44285	9.34847	9.01872	8.95465	9.30245
X7.methylguanosine	10.0615	10.3199	10.4228	10.2508	9.49098	9.34266	9.2503	9.6786
X7.8.dihydrofolate	8.89533	9.13209	9.20658	9.07612	8.89047	9.28105	9.2698	9.15313
acadesine	11.6204	11.6693	11.0488	11.4426	11.7682	11.5042	11.4358	11.6644
acetyl.CoA_pos	6.30569	6.63008	6.49973	6.46218	6.27633	6.20462	6.09751	6.49278
Acetylcarnitine.DL	15.3636	15.4222	15.453	15.4113	15.4841	15.5423	15.5344	15.5441
adenosine	14.6241	14.7679	14.4666	14.6035	14.6901	14.2357	14.1221	14.6737
alanine	13.998	13.8216	13.9807	13.9284	13.9594	13.4974	13.4877	13.7658
AMP	9.52173	9.46379	9.46509	9.49053	9.35234	9.51336	9.55269	9.33674
arginine	10.1366	10.1336	9.80707	10.0218	9.97843	9.70694	9.66056	9.87816
asparagine	9.66223	9.7696	9.69035	9.69738	10.0423	9.82971	9.76673	10.0748
aspartate	10.9519	10.9149	10.7098	10.8563	10.8561	10.619	10.5907	10.7543
betaine	15.3247	15.2766	15.2865	15.295	15.3886	15.2692	15.2666	15.3319
biotin	10.1077	10.1058	9.8128	10.0145	10.0816	10.1953	10.2037	10.0559
carnitine	15.3797	15.5671	15.2758	15.4028	15.0266	15.0902	15.037	15.1375
choline	14.8608	15.0654	15.1341	15.0064	14.8032	14.6804	14.6062	14.9489
citrulline	11.9155	12.8344	12.3992	12.376	10.8732	12.1436	12.0453	11.7387
CMP	8.87802	9.06809	8.76374	8.89751	9.04706	9.07068	9.01078	9.15091
creatine	15.3937	15.5192	15.4014	15.4358	15.4443	15.5456	15.5204	15.5407
creatinine	13.1798	12.9605	12.748	12.9749	12.6983	12.6823	12.7373	12.4948
cytidine	9.78978	9.57196	9.23556	9.55061	9.43784	9.61428	9.69239	9.25089
cytosine	12.2023	12.0325	11.298	11.8555	12.2401	12.1001	12.1088	11.9731
dAMP	5.71522	5.74863	5.70878	5.72872	5.39737	5.61723	5.63737	5.45612
deoxyadenosine	9.33077	9.33363	9.37499	9.33839	9.65206	9.3631	9.32285	9.60907
deoxyguanosine	10.0587	10.0783	10.122	10.0679	10.6398	9.98563	9.88935	10.5449
ethanolamine	10.8462	11.0476	10.7828	10.876	10.3841	10.0435	9.93035	10.4377
FAD	8.2658	7.69015	8.14155	8.04589	8.04177	7.6501	7.77345	7.5987
glutamate	14.9815	14.9934	14.8418	14.9347	14.7727	14.58	14.5453	14.7244
glutamine	14.1468	14.2828	13.9735	14.1311	13.7763	13.7928	13.7473	13.8367
glutathione.disulfide_pos	7.9537	7.93132	7.67544	7.85337	7.93181	7.797	7.77737	7.85171
Glycerophosphocholine	15.1264	15.1899	15.1744	15.1585	15.5388	15.4556	15.4252	15.5704
guanosine	9.75937	10.1356	9.7413	9.86681	9.72083	9.82047	9.71515	9.96744
hydroxyproline	10.091	10.0514	9.8917	10.0092	9.82407	9.61383	9.59127	9.73191
leucine.isoleucine	14.1835	14.2367	14.1235	14.1741	13.9351	13.7191	13.6703	13.9203
methionine	12.4064	12.4941	12.2707	12.3837	12.0045	11.8345	11.7792	12.0075
Methionine.sulfoxide	9.60611	9.40431	8.97104	9.34169	9.13191	9.16492	9.21558	8.91698
Methylcysteine	8.80311	9.7095	9.12918	9.18337	8.92773	9.22741	8.99232	9.58873
N.acetyl.glucosamine	9.68658	9.87527	9.90817	9.81085	8.93763	8.81944	8.74943	9.06644
N.acetyl.glutamate	12.3974	12.1993	11.8928	12.1705	12.1879	11.9948	12.0162	11.9548
N.Acetylputrescine	9.09579	9.13088	9.041	9.08238	8.56905	8.34073	8.29606	8.54166
NAD._pos	7.63219	8.36929	7.96741	7.96172	8.02377	8.17487	7.97265	8.55547
Ng.NG.dimethyl.L.arginine	8.70993	8.93852	8.79069	8.80136	8.97082	8.89386	8.81312	9.11013
nicotinamide	15.151	14.9564	15.021	15.0432	15.0061	14.6844	14.697	14.8092
O.acetyl.L.serine	10.5917	10.3435	10.2289	10.3925	10.2418	9.91674	9.93935	9.97592
phenylalanine	12.628	12.7773	12.6611	12.6797	12.3984	12.2854	12.2233	12.4752
Phosphorylcholine	12.7845	12.9081	12.7387	12.7976	12.8284	12.5036	12.4177	12.8397
proline	15.5481	15.5568	15.4943	15.529	15.5383	15.376	15.3489	15.5065
S.adenosyl.L.homoCysteine_pos	9.92957	10.1008	9.82843	9.94139	10.2182	9.99756	9.90969	10.2689
S.methyl.5.thioadenosine	13.2915	13.2967	12.9959	13.1909	13.1363	12.8981	12.8547	13.0521
S.ribosyl.L.homocysteine_pos	9.51342	9.36885	9.64696	9.50708	9.57161	9.30023	9.31151	9.45457
sarcosine	13.6075	13.4519	13.6596	13.565	13.5254	13.0067	12.9844	13.3451
serine	10.6104	10.8025	10.5149	10.6279	10.6458	10.336	10.2291	10.6944
thiamine	8.85658	8.88052	8.78465	8.83854	8.39708	8.32971	8.31068	8.38888
threonine	11.9639	12.0551	12.1213	12.034	11.9742	11.678	11.612	12.0015
thymine	10.2927	10.3066	9.83026	10.1395	10.213	9.93196	9.8752	10.1012
tyrosine	9.8762	10.7338	10.0009	10.1774	9.92852	10.2489	10.0265	10.5325
UMP	7.44657	7.51027	7.28899	7.4129	7.46442	7.41389	7.38228	7.47068
Urea	14.3787	14.4063	14.0253	14.2762	14.1215	14.2745	14.2774	14.112
valine	10.9478	10.9703	10.998	10.9638	10.7226	10.4607	10.4182	10.6974
X3.methylphenylacetic.acid	10.9277	10.9732	10.6744	10.4759	10.3177	10.5481	10.0303	10.2908
allantoin	8.43654	8.39463	8.17671	7.60505	8.27325	7.84071	8.21637	8.51976
Carbamoyl.phosphate	8.74329	8.83857	8.30193	6.81615	8.4305	8.02183	8.72589	8.39224
cholesteryl.sulfate	8.85707	8.20394	8.2414	8.46062	8.83916	9.36226	8.14102	8.75492
Deoxycholic.acid	8.3395	5.8767	5.36147	6.1268	5.16728	4.50014	3.79922	5.87258
deoxyinosine	8.34483	7.72228	7.75766	8.83277	8.49693	8.45464	8.13783	8.68727
glucose.6.phosphate	6.56254	8.86174	8.29728	7.73033	6.97605	8.39609	7.57346	6.08936
glutathione.disulfide_neg	8.383	8.44572	8.48445	8.66853	8.22356	8.03941	8.35913	8.30507
Guanidoacetic.acid	7.79744	7.93628	7.72171	8.25474	7.27103	7.25661	7.44532	7.24466
inosine	11.5776	11.6098	11.7948	11.2922	12.7674	12.1662	12.4179	13.3406
lactate	9.21967	9.17877	9.23019	9.15122	9.05046	8.89578	8.95776	9.1937
myo.inositol	11.0095	11.1185	10.8393	10.8998	10.7406	10.445	10.7635	10.9338
N.acetyl.glucosamine.1.phosphate	5.25898	6.12996	6.35336	6.36252	6.06187	6.25219	6.77928	5.7422
N.Acetyl.L.alanine	12.0068	12.0075	11.873	12.0245	11.7527	11.2848	12.0918	11.8836
pantothenate	7.36745	7.92421	6.11647	6.70817	6.50362	6.46322	6.25182	6.70203
S.ribosyl.L.homocysteine_neg	7.84498	9.08343	8.29892	7.71785	8.04522	7.48004	8.12189	8.53557
taurine	12.1975	12.878	12.5743	12.6802	10.8099	10.8374	11.2671	10.6707
UDP.D.glucose	4.9787	5.54951	6.21039	5.87893	6.33402	5.94867	7.44756	6.12292
UDP.N.acetyl.glucosamine	6.34988	7.20857	7.31165	7.60463	7.37288	7.16791	8.30531	7.21361
uracil	9.36838	9.26829	8.99938	8.72078	9.01476	8.51435	9.2975	9.12944
uridine	8.73093	8.56148	7.75661	7.99344	8.52513	7.85426	8.72374	8.79027
xanthine	12.349	12.1321	12.2342	12.2494	11.8007	11.4368	11.6848	12.072
xanthosine	10.4108	10.5044	10.1627	10.3257	9.00476	8.60971	8.64267	9.47757

## Sheet: In Vivo 2018 (Scaled)
	control 1	control 2	control 3	control 4	ALDH1A3 OE 5	ALDH1A3 OE 6	ALDH1A3 OE 7	ALDH1A3 OE 8
1.Methyl.Histidine	-1.51774	-1.12709	0.834918	-0.611153	-0.169493	0.934019	1.0312	0.625333
1.Methyladenosine	0.583559	0.628435	1.27796	0.793279	-0.221141	-1.3154	-1.46385	-0.282841
2.Aminooctanoic.acid	0.76753	0.941181	0.679721	0.754634	-0.0076517	-1.36572	-1.61369	-0.156005
4.aminobutyrate	0.812729	1.03811	0.302279	0.672093	0.218443	-1.36648	-1.67443	-0.00274023
7.methylguanosine	0.447714	1.00052	1.22077	0.852715	-0.772729	-1.09003	-1.28761	-0.371356
7.8.dihydrofolate	-1.4321	0.125049	0.615006	-0.243009	-1.46407	1.10482	1.03083	0.26349
acadesine	0.452496	0.671153	-2.10316	-0.342624	1.11323	-0.0670179	-0.37307	0.648992
acetyl.CoA_pos	-0.366925	1.4524	0.721299	0.510711	-0.531566	-0.933785	-1.53449	0.682356
Acetylcarnitine.DL	-1.55468	-0.693736	-0.241008	-0.85306	0.216259	1.0715	0.956314	1.09841
adenosine	0.437904	1.05984	-0.243863	0.348424	0.723422	-1.24324	-1.73482	0.652331
alanine	0.926399	0.0801033	0.843334	0.592484	0.741005	-1.47489	-1.52106	-0.187377
AMP	0.761896	0.0223942	0.0389595	0.363667	-1.4	0.655132	1.15708	-1.59913
arginine	1.21139	1.19528	-0.593266	0.582652	0.345307	-1.14171	-1.39574	-0.203917
asparagine	-0.972504	-0.296287	-0.795384	-0.751127	1.42129	0.0823047	-0.314325	1.62603
aspartate	1.26551	0.990607	-0.533728	0.555172	0.553773	-1.20874	-1.41957	-0.203023
betaine	0.475273	-0.68109	-0.441451	-0.237292	2.01299	-0.857659	-0.921091	0.650316
biotin	0.288695	0.273426	-2.10948	-0.469132	0.0769911	1.00199	1.06981	-0.132308
carnitine	0.708209	1.65539	0.183031	0.82505	-1.0766	-0.755183	-1.02384	-0.516059
choline	-0.147856	0.956559	1.32783	0.638222	-0.458639	-1.12152	-1.52223	0.327626
citrulline	-0.216037	1.36933	0.618489	0.578361	-2.01448	0.177522	0.00788368	-0.521068
CMP	-0.843705	0.643476	-1.73791	-0.691186	0.47896	0.663765	0.19509	1.29151
creatine	-1.29144	0.699107	-1.16957	-0.624186	-0.489483	1.11724	0.717579	1.04076
creatinine	1.72161	0.702125	-0.285676	0.768892	-0.51709	-0.591141	-0.335548	-1.46317
cytidine	1.37146	0.272653	-1.42437	0.164962	-0.403965	0.486137	0.880165	-1.34704
cytosine	0.752467	0.187233	-2.25851	-0.402257	0.878255	0.41217	0.441263	-0.0106173
dAMP	0.675201	0.92852	0.626379	0.777519	-1.73504	-0.0678828	0.084837	-1.28953
deoxyadenosine	-0.631772	-0.610445	-0.302503	-0.575029	1.76081	-0.391032	-0.690723	1.4407
deoxyguanosine	-0.425662	-0.352834	-0.190524	-0.391548	1.73238	-0.697207	-1.05479	1.38019
ethanolamine	0.738444	1.22968	0.583754	0.811103	-0.389035	-1.21986	-1.49597	-0.258119
FAD	1.44421	-0.834274	0.952414	0.573767	0.557477	-0.992782	-0.504578	-1.19623
glutamate	1.06717	1.13583	0.260449	0.796718	-0.139001	-1.25159	-1.45199	-0.417592
glutamine	0.911985	1.57979	0.0619059	0.834995	-0.905997	-0.824887	-1.04811	-0.609673
glutathione.disulfide_pos	1.13459	0.897843	-1.80953	0.0730803	0.902999	-0.523414	-0.73104	0.0554709
Glycerophosphocholine	-1.09706	-0.75455	-0.837939	-0.923993	1.12592	0.67759	0.513694	1.29634
guanosine	-0.555386	2.00831	-0.678531	0.176814	-0.818023	-0.139001	-0.856763	0.862579
hydroxyproline	1.2404	1.03597	0.212264	0.81854	-0.136613	-1.22109	-1.33747	-0.611997
leucine.isoleucine	0.862446	1.10624	0.587575	0.819165	-0.275861	-1.26597	-1.48966	-0.343934
methionine	0.939049	1.25718	0.446573	0.856863	-0.519274	-1.13575	-1.33652	-0.508115
Methionine.sulfoxide	1.70086	0.814074	-1.08998	0.53888	-0.383029	-0.23794	-0.0153384	-1.32753
Methylcysteine	-1.24754	1.63662	-0.209984	-0.0375439	-0.850986	0.102586	-0.645463	1.25232
N.acetyl.glucosamine	0.649511	1.02105	1.08583	0.894209	-0.825232	-1.05796	-1.19581	-0.571598
N.acetyl.glutamate	1.78046	0.587585	-1.25768	0.414021	0.51901	-0.643803	-0.515073	-0.884516
N.Acetylputrescine	0.926076	1.02351	0.773988	0.888856	-0.536178	-1.17001	-1.29401	-0.612225
NAD._pos	-1.59006	1.01457	-0.405528	-0.425638	-0.206355	0.327576	-0.387014	1.67245
Ng.NG.dimethyl.L.arginine	-1.33093	0.473302	-0.693502	-0.609259	0.728247	0.120843	-0.516479	1.82778
nicotinamide	1.34389	0.206627	0.584317	0.713811	0.496947	-1.38301	-1.30898	-0.653606
O.acetyl.L.serine	1.59895	0.576007	0.103361	0.778008	0.156509	-1.18335	-1.09012	-0.939372
phenylalanine	0.556839	1.2992	0.721289	0.813889	-0.584983	-1.14718	-1.45598	-0.203076
Phosphorylcholine	0.330543	1.04458	0.0659828	0.405797	0.584171	-1.29205	-1.78837	0.64934
proline	0.760892	0.869383	0.0885204	0.521772	0.637507	-1.39055	-1.72832	0.240801
S.adenosyl.L.homoCysteine_pos	-0.605564	0.488806	-1.25208	-0.530045	1.23914	-0.170998	-0.732651	1.5634
S.methyl.5.thioadenosine	1.20058	1.23137	-0.556655	0.602878	0.277851	-1.13795	-1.39547	-0.222598
S.ribosyl.L.homocysteine_pos	0.435093	-0.72671	1.50824	0.384122	0.902747	-1.27815	-1.18751	-0.0378312
sarcosine	0.813146	0.222711	1.01078	0.651998	0.501685	-1.46675	-1.55116	-0.182409
serine	0.277459	1.288	-0.224603	0.369403	0.463919	-1.16581	-1.72779	0.719423
thiamine	0.988252	1.07987	0.713004	0.919227	-0.770136	-1.02795	-1.10076	-0.801508
threonine	0.184419	0.68162	1.04204	0.566579	0.240532	-1.37264	-1.73225	0.389697
thymine	1.10513	1.17971	-1.37086	0.28496	0.678128	-0.826375	-1.13023	0.0795455
tyrosine	-1.03496	1.7881	-0.624288	-0.0435469	-0.862707	0.191903	-0.540146	1.12565
UMP	0.337707	1.28051	-1.99442	-0.160554	0.601953	-0.145966	-0.613781	0.694548
Urea	1.07422	1.27902	-1.54918	0.313638	-0.835097	0.300693	0.322322	-0.905612
valine	0.744947	0.840406	0.958371	0.81314	-0.211317	-1.32349	-1.50385	-0.318205
3.methylphenylacetic.acid	1.23161	1.37259	0.447594	-0.166551	-0.656197	0.0566557	-1.54599	-0.739714
allantoin	0.812097	0.677929	-0.0197548	-1.84991	0.289332	-1.09543	0.107232	1.07851
Carbamoyl.phosphate	0.705353	0.851609	0.0278387	-2.25295	0.225189	-0.402143	0.67864	0.166462
cholesteryl.sulfate	0.592038	-0.957646	-0.868756	-0.348617	0.549539	1.7907	-1.10692	0.349664
Deoxycholic.acid	2.0174	0.183372	-0.200313	0.369618	-0.344929	-0.841739	-1.36371	0.180301
deoxyinosine	0.0999345	-1.43428	-1.34709	1.30244	0.474784	0.370557	-0.410198	0.943857
glucose.6.phosphate	-1.0388	1.35364	0.766289	0.176345	-0.608521	0.869098	0.0131169	-1.53116
glutathione.disulfide_neg	0.104091	0.440823	0.648788	1.63701	-0.751897	-1.74053	-0.024026	-0.314259
Guanidoacetic.acid	0.487528	0.860531	0.284066	1.71607	-0.926707	-0.965448	-0.458483	-0.997558
inosine	-0.785796	-0.739196	-0.471593	-1.19857	0.935328	0.0656431	0.429711	1.76447
lactate	0.867436	0.54483	0.950384	0.32752	-0.46717	-1.68723	-1.19839	0.662624
myo.inositol	0.813762	1.34903	-0.0217801	0.275361	-0.506612	-1.95804	-0.394107	0.442389
N.acetyl.glucosamine.1.phosphate	-1.88452	0.0272434	0.517614	0.53772	-0.122201	0.295548	1.45248	-0.823883
N.Acetyl.L.alanine	0.546735	0.549323	0.0287192	0.615299	-0.437252	-2.24866	0.875989	0.0698479
pantothenate	1.01409	1.93539	-1.05599	-0.0768766	-0.415359	-0.482203	-0.832017	-0.087032
S.ribosyl.L.homocysteine_neg	-0.586699	1.86794	0.313034	-0.838667	-0.189819	-1.31001	-0.0378468	0.782069
taurine	0.489489	1.21661	0.892154	1.00524	-0.993172	-0.963731	-0.504663	-1.14192
UDP.D.glucose	-1.52712	-0.720095	0.21427	-0.25436	0.389055	-0.15575	1.9634	0.0905986
UDP.N.acetyl.glucosamine	-1.78998	-0.20036	-0.00953806	0.532817	0.103811	-0.275629	1.82992	-0.191042
uracil	1.11111	0.773344	-0.134064	-1.07418	-0.0821773	-1.77077	0.871919	0.304817
uridine	0.852189	0.455422	-1.42921	-0.874659	0.370316	-1.20056	0.835363	0.991144
xanthine	1.10602	0.428533	0.747499	0.795055	-0.606413	-1.74302	-0.96865	0.240983
xanthosine	0.95104	1.0669	0.644054	0.845716	-0.78896	-1.27784	-1.23706	-0.203854

## Sheet: In Vitro ALDH1A3 Pos Neg
Row.Labels	231 control.1	231 ALDH1A3-OE.1	231.control.2	231 ALDH1A3-OE.2	231.control.3	231 ALDH1A3-OE.3
Sample.Type	0	1	0	1	0	1
X1.Methyl.Histidine	11.7896	11.8609	11.9474	11.6077	11.8357	11.6781
X4.aminobutyrate	10.6382	10.6813	11.0835	10.3866	11.5347	10.1825
X7.8.dihydrofolate	7.83155	8.12212	7.43886	8.59867	8.69396	8.13321
Acetylcarnitine.DL	13.4423	13.7461	13.8705	13.8231	14.4296	13.4665
acetyl.CoA_pos	6.57796	7.47022	6.92512	6.88364	7.15965	6.88093
adenosine	10.9314	11.0315	11.4784	10.4376	11.591	10.4157
alanine	10.6333	10.4286	10.6783	10.183	11.1075	10.0988
AMP	9.20169	9.23081	9.23834	9.65854	9.39808	9.45264
arginine	10.2988	9.5999	9.87701	9.35779	9.62674	9.65836
asparagine	7.66949	7.24627	7.81054	7.14199	7.92856	7.08955
aspartate	9.78369	9.83687	10.0791	9.71096	10.2625	9.59334
betaine	15.4815	15.4751	15.5208	15.4718	15.5259	15.4585
biotin	9.96616	9.94167	10.3064	10.1382	10.2246	9.99407
carnitine	13.0056	13.295	13.3819	13.0447	13.9423	12.8103
choline	12.573	12.3128	12.2595	12.1326	12.5791	12.1801
citrulline	9.0529	8.83157	8.88131	8.6866	8.95374	8.76329
CMP	8.83117	8.66698	8.57737	8.93742	9.16781	8.72557
creatine	13.469	13.6046	13.9529	13.4481	14.2285	13.2479
creatinine	12.3512	12.3026	12.6778	11.6672	12.6235	11.7874
Cystine	9.62094	9.403	9.65829	8.7146	9.71988	8.90424
cytidine	7.11144	7.07331	7.79669	7.36926	7.90979	7.01464
dAMP	7.56008	7.19599	7.14967	7.29877	7.55428	7.25605
dCMP	7.38527	6.87384	7.59798	7.34801	7.92514	7.01244
deoxyadenosine	8.70064	9.11	9.59396	8.55469	9.78378	8.38256
ethanolamine	8.31583	7.94134	8.49444	7.83131	7.22454	8.25171
FAD	6.36946	7.41559	7.48471	7.23972	7.13743	7.06052
folate	9.85578	9.43366	9.84937	8.61373	9.2216	9.09989
glutamate	13.7939	13.9604	14.2347	13.8849	14.8037	13.5703
glutamine	14.4144	14.2094	14.6869	13.7564	14.7084	13.8084
glutathione.disulfide_pos	7.54957	6.84378	7.09684	7.74894	7.31075	7.52618
Glycerophosphocholine	15.2646	15.3056	15.5314	15.0112	15.796	14.9291
hydroxyproline	8.23716	7.99804	8.54815	7.81026	8.80154	7.68336
leucine.isoleucine	13.8617	13.6432	14.1371	13.2207	14.053	13.2987
methionine	11.5152	11.2614	11.8363	10.7062	11.7891	10.7997
Methionine.sulfoxide	8.2104	7.79132	8.1039	7.59127	8.12963	7.68122
Methylcysteine	9.81019	9.20939	10.0433	9.25093	10.1748	9.11709
N.acetyl.glutamate	11.2746	11.3005	11.7871	11.2483	12.3174	10.9166
N.Acetylputrescine	8.67573	8.96815	9.34562	8.27605	9.95342	8.0743
NAD._pos	10.1011	9.80118	10.1939	9.96441	10.6606	9.71938
Ng.NG.dimethyl.L.arginine	8.01439	7.2735	7.56869	7.27414	7.57804	7.41336
nicotinamide	11.4254	11.5308	12.1838	11.1208	11.2237	11.345
O.acetyl.L.serine	9.60865	9.9392	10.265	9.8063	10.7599	9.46701
phenylalanine	12.351	12.6484	12.8361	9.52575	12.3549	10.5495
Phosphorylcholine	13.4325	13.7092	13.8877	13.4943	14.2178	13.3033
proline	13.9513	14.1741	14.3504	13.9752	14.8059	13.7534
pyridoxine	11.8317	11.5509	12.1006	11.0345	11.9771	11.1587
S.adenosyl.L.homoCysteine_pos	7.41232	8.18317	8.09521	7.4905	8.09371	7.49681
sarcosine	9.92747	9.84979	10.2543	9.43012	10.3859	9.41565
serine	10.2114	9.79441	10.3321	9.53858	10.381	9.56582
S.methyl.5.thioadenosine	12.8229	12.9849	13.2381	12.7471	13.844	12.4804
S.ribosyl.L.homocysteine_pos	8.86785	8.75811	8.70947	8.94092	8.62926	8.96031
thiamine	10.5049	10.3341	10.8679	10.2692	10.8145	10.1926
threonine	11.8215	11.5281	11.964	11.0894	12.1161	11.133
thymine	10.6299	10.4273	10.759	9.67819	10.3445	10.0238
tyrosine	11.3045	10.4334	10.8059	9.98897	11.1198	10.1833
UMP	8.52767	8.71575	8.92878	8.66302	9.36371	8.40033
Urea	11.5831	11.6178	11.8543	8.93869	10.8709	10.0621
valine	10.1948	10.166	10.622	9.54652	10.5984	9.61867
X3.methylphenylacetic.acid	10.342	10.2926	10.477	10.068	10.2643	10.2794
allantoin	6.37195	6.62195	6.78133	6.18246	6.67918	6.23943
Carbamoyl.phosphate	7.62119	7.67457	7.32853	7.13615	8.38781	6.42394
cholesteryl.sulfate	9.06887	9.02817	9.29173	9.25005	10.2151	8.2196
Deoxycholic.acid	5.99896	6.32632	6.23328	5.92601	6.64624	5.55948
glucono.D.lactone	6.20406	6.21954	6.54062	6.32767	6.47795	6.21264
glucose.6.phosphate	7.93056	8.88375	8.56917	8.36357	8.20023	8.59991
glutathione.disulfide_neg	7.89471	7.75399	7.54663	7.08583	8.01695	6.99087
lactate	6.89421	7.12507	7.02276	7.0849	7.57562	6.52225
myo.inositol	10.1715	10.1703	9.94514	9.84579	10.7295	9.3001
N.acetyl.glucosamine.1.phosphate	7.30344	7.19514	7.29786	7.54643	8.17806	6.61355
N.Acetyl.L.alanine	8.86227	9.11042	9.02151	8.80791	9.93828	7.96881
pantothenate	7.28211	8.4611	7.94542	7.51306	8.3369	7.15198
Pyroglutamic.acid	9.15126	9.12406	9.08747	8.87033	9.42597	8.65491
taurine	11.7319	11.8219	11.8508	11.8207	12.0154	11.6161
UDP.D.glucose	8.10343	7.29806	8.14629	8.04243	9.23902	6.77026
UDP.N.acetyl.glucosamine	8.76135	8.58204	8.71682	8.91344	9.81274	7.79972
xanthine	7.89897	7.74145	7.59752	6.80563	7.55125	7.25854
xanthosine	6.23986	6.99441	5.87583	6.86989	6.95809	6.04099

## Sheet: In Vitro ALDH1A3 (Scaled)
	control 1	control 2	control 3	ALDH1A3 OE 1	ALDH1A3 OE 2	ALDH1A3 OE 3
1.Methyl.Histidine	0.0245412	1.29092	0.394428	0.597086	-1.43613	-0.870839
4.aminobutyrate	-0.230642	0.678894	1.6006	-0.142711	-0.744603	-1.16154
7.8.dihydrofolate	-0.648675	-1.48427	1.18642	-0.0303653	0.983666	-0.0067787
Acetylcarnitine.DL	-0.986604	0.206565	1.76464	-0.139965	0.0745314	-0.919163
acetyl.CoA_pos	-1.34053	-0.191326	0.58502	1.61311	-0.328643	-0.33763
adenosine	-0.0994979	0.999298	1.22529	0.101523	-1.09133	-1.13528
alanine	0.302419	0.424164	1.58605	-0.251677	-0.916514	-1.14444
AMP	-0.916258	-0.70852	0.196853	-0.751242	1.67309	0.506072
arginine	1.75031	0.437515	-0.341403	-0.424945	-1.17848	-0.243
asparagine	0.515632	0.901607	1.22456	-0.642523	-0.927886	-1.07139
aspartate	-0.379069	0.811404	1.55084	-0.164743	-0.672194	-1.14623
betaine	-0.266954	1.14899	1.33214	-0.499791	-0.617787	-1.09659
biotin	-0.855794	1.40086	0.858538	-1.01825	0.285351	-0.670703
carnitine	-0.604937	0.339457	1.7459	0.121395	-0.506767	-1.09504
choline	1.20654	-0.413588	1.23799	-0.138124	-1.06918	-0.823633
citrulline	1.45325	0.149976	0.700123	-0.227859	-1.32901	-0.746482
CMP	0.0632469	-1.13039	1.64648	-0.708948	0.562965	-0.433356
creatine	-0.520257	0.808218	1.56513	-0.148018	-0.577803	-1.12727
creatinine	0.275838	1.051	0.922098	0.160471	-1.3473	-1.06211
Cystine	0.666171	0.75374	0.898163	0.155168	-1.45894	-1.0143
cytidine	-0.689447	1.07506	1.36629	-0.787637	-0.0255618	-0.938697
dAMP	1.25391	-1.04068	1.22145	-0.781694	-0.207084	-0.445903
dCMP	0.0734856	0.62871	1.48263	-1.26142	-0.0237542	-0.899656
deoxyadenosine	-0.558289	0.998797	1.32966	0.155242	-0.812688	-1.11272
ethanolamine	0.670818	1.06239	-1.72174	-0.150236	-0.391463	0.530232
FAD	-1.86896	0.915955	0.048745	0.743364	0.304185	-0.143292
folate	1.07151	1.05803	-0.260626	0.18483	-1.53748	-0.516262
glutamate	-0.572795	0.4477	1.76515	-0.187289	-0.362109	-1.09065
glutamine	0.361202	1.01548	1.06722	-0.131153	-1.21883	-1.09391
glutathione.disulfide_pos	0.612751	-0.750044	-0.10614	-1.51179	1.21288	0.542338
Glycerophosphocholine	-0.129136	0.69691	1.51613	-0.00223902	-0.91371	-1.16795
hydroxyproline	0.132288	0.848932	1.43284	-0.418733	-0.851446	-1.14389
leucine.isoleucine	0.41537	1.13316	0.913893	-0.154297	-1.25575	-1.05238
methionine	0.406656	1.06903	0.971542	-0.116701	-1.26168	-1.06885
Methionine.sulfoxide	1.11539	0.709204	0.807351	-0.48299	-1.24602	-0.902933
Methylcysteine	0.450521	0.952317	1.23547	-0.843007	-0.753571	-1.04173
N.acetyl.glutamate	-0.400424	0.62834	1.69283	-0.348458	-0.453216	-1.11908
N.Acetylputrescine	-0.296039	0.664402	1.53582	0.123216	-0.869074	-1.15833
NAD._pos	0.0817428	0.356422	1.73693	-0.805318	-0.322494	-1.04729
Ng.NG.dimethyl.L.arginine	1.78562	0.174711	0.208515	-0.892219	-0.889917	-0.386712
nicotinamide	-0.12224	1.88549	-0.656223	0.156829	-0.928659	-0.335196
O.acetyl.L.serine	-0.771921	0.613592	1.65815	-0.0741917	-0.354722	-1.07091
phenylalanine	0.474599	0.834318	0.477562	0.695137	-1.6204	-0.861215
Phosphorylcholine	-0.715318	0.63214	1.60926	0.103913	-0.532357	-1.09764
proline	-0.581816	0.487649	1.70845	0.0153672	-0.517539	-1.11211
pyridoxine	0.507583	1.12043	0.838939	-0.132153	-1.30891	-1.0259
S.adenosyl.L.homoCysteine_pos	-1.05559	0.8267	0.822553	1.06915	-0.840115	-0.822699
sarcosine	0.124321	0.932843	1.25828	-0.0678468	-1.10591	-1.14169
serine	0.626733	0.940617	1.06788	-0.458285	-1.12391	-1.05303
S.methyl.5.thioadenosine	-0.413225	0.45927	1.73243	-0.0728025	-0.572603	-1.13307
S.ribosyl.L.homocysteine_pos	0.427327	-0.76288	-1.36563	-0.39736	0.976414	1.12213
thiamine	0.0268685	1.29521	1.1088	-0.569827	-0.796687	-1.06436
threonine	0.493064	0.823268	1.17565	-0.186777	-1.20306	-1.10215
thymine	0.798538	1.12144	0.0851696	0.292164	-1.58067	-0.716647
tyrosine	1.26872	0.317797	0.91646	-0.392774	-1.24046	-0.869739
UMP	-0.696934	0.473346	1.74226	-0.14819	-0.302041	-1.06844
Urea	0.673243	0.912846	0.0439238	0.703864	-1.66323	-0.670648
valine	0.152304	1.07634	1.02526	0.0899698	-1.24997	-1.0939
3.methylphenylacetic.acid	0.4136	1.43294	-0.172919	0.0406268	-1.65548	-0.0587622
allantoin	-0.432366	1.21518	0.804107	0.573773	-1.19498	-0.965712
Carbamoyl.phosphate	0.295443	-0.153733	1.47205	0.377365	-0.44901	-1.54212
cholesteryl.sulfate	-0.172014	0.176323	1.61959	-0.23563	0.111179	-1.49945
Deoxycholic.acid	-0.310568	0.316303	1.42104	0.565192	-0.505717	-1.48625
glucono.D.lactone	-0.859349	1.42967	1.00344	-0.754095	-0.01864	-0.801031
glucose.6.phosphate	-1.47524	0.431956	-0.669876	1.37145	-0.182067	0.523773
glutathione.disulfide_neg	0.813868	-0.00359492	1.10094	0.483372	-1.08579	-1.30879
lactate	-0.418558	-0.0429717	1.57233	0.255955	0.13858	-1.50533
myo.inositol	0.307494	-0.174403	1.49566	0.305087	-0.385946	-1.5479
N.acetyl.glucosamine.1.phosphate	-0.102764	-0.113728	1.61561	-0.315549	0.374645	-1.45821
N.Acetyl.L.alanine	-0.141206	0.110692	1.56091	0.251337	-0.227189	-1.55454
pantothenate	-0.90772	0.297325	1.00852	1.23417	-0.488158	-1.14414
Pyroglutamic.acid	0.375609	0.133394	1.41864	0.272335	-0.691038	-1.50894
taurine	-0.585307	0.311762	1.55391	0.0939712	0.0849566	-1.45929
UDP.D.glucose	0.202048	0.25293	1.55025	-0.754111	0.129619	-1.38074
UDP.N.acetyl.glucosamine	-0.00464742	-0.0735618	1.62259	-0.282164	0.230741	-1.49296
xanthine	1.08142	0.311496	0.193315	0.679105	-1.71106	-0.554279
xanthosine	-0.511464	-1.23692	0.919865	0.992234	0.744082	-0.907792
