# Supplementary material for: Metabolite profiling reveals a connection between aldehyde dehydrogenase 1A3 and GABA metabolism in breast cancer metastasis
Source: Metabolomics. 2022 Jan 6;18(1):9. doi: 10.1007/s11306-021-01864-6 (PMC8739322; doi:10.1007/s11306-021-01864-6)
Supplement: Supplementary file 2 — Supplementary file2 (XLSX 42 kb) [file 11306_2021_1864_MOESM2_ESM.xlsx]

## Sheet: gene expression changes
Gene Symbol	Fold Change (linear) (1A3 NT vs. MSCV NT)	ANOVA p-value (ALDH1A3-OE vs. control)
CTD-3051D23.4	-2.05	0.03773
RNA5SP273	-1.99	0.034041
SERPINB2	-1.97	0.008789
CTD-2142D14.1	-1.95	0.040583
RNA5SP300	-1.91	0.006084
RNU6-678P	-1.88	0.016309
MIR1302-4	-1.85	0.042845
TRAV5; YME1L1	-1.78	0.029154
MMP2	-1.76	0.002392
CTC-458G6.4	-1.73	0.02108
RP5-845O24.8	-1.7	0.009342
RP11-304F15.4	-1.68	0.034451
OR5H2	-1.66	0.006591
MIR183	-1.65	0.018856
INHBB	-1.62	0.029357
OR8A1	-1.62	0.030092
DPRX	-1.6	0.012035
LOC101929713	-1.58	0.024414
LOC440910	-1.58	0.035357
NLRP13	-1.58	0.047442
RNA5SP438	-1.58	0.047102
HOXA5	-1.57	0.045436
RNU6-464P	-1.56	0.038735
RP11-855O10.3	-1.56	0.017845
LOC101927735; RP11-669N7.3	-1.55	0.016262
RNA5SP201	-1.55	0.039393
RP11-467H10.2	-1.55	0.034549
SLC25A31	-1.55	0.008194
SNORD114-26; SNHG24; RP11-909M7.3	-1.55	0.024898
IL24	-1.54	0.008736
LOC101928761; RP11-492O8.1	-1.54	0.008122
TAS2R43	-1.54	0.008589
PABPC1P2	-1.53	0.037556
RP11-520D19.2	-1.53	0.004888
RNU6-1222P	-1.52	0.034821
SYT14L	-1.52	0.04701
SYT2	-1.52	0.036494
RNA5SP322	-1.51	0.022666
AC009313.1	-1.49	0.036797
IYD	-1.49	0.029858
RNA5SP34	-1.49	0.023127
RP11-318K15.2	-1.49	0.00815
SERPINB7	-1.49	0.019163
CLU	-1.48	0.000521
FPR1	-1.48	0.041392
LINC00326	-1.48	0.028326
LOC100293612	-1.48	0.034933
LOC101929951; LOC101930664; RP11-472N13.3	-1.48	0.026903
LOC101930660; RP11-380O24.1	-1.48	0.018066
RNA5SP382	-1.48	0.001211
RP11-149A7.2	-1.48	0.005584
RP13-635I23.3	-1.48	0.040713
TSPY2; TSPY1	-1.48	0.041473
KRTAP19-4	-1.47	0.016841
LOC100506016	-1.47	0.031525
MIR4535	-1.47	0.040504
MSRA	-1.47	0.028802
OLFML2A	-1.47	0.005484
RNU6-679P	-1.47	0.022503
AC005304.1	-1.46	0.005817
AKR7A2P1	-1.46	0.034875
HPR	-1.46	0.001425
LINC00972	-1.46	0.034615
LOC101926955; RP4-760C5.5	-1.46	0.015399
RNU6-570P	-1.46	0.03542
AC000067.1	-1.45	0.040008
AC083900.1; PLEKHM3	-1.45	0.035979
ERVK3-2	-1.45	0.006514
LOC101927067; RP11-27N21.3	-1.45	0.033387
OR5D14	-1.45	0.034087
ZP4	-1.45	0.013874
CTD-2288O8.1	-1.44	0.029748
MIR524	-1.44	0.004963
RNA5SP288	-1.44	0.00753
RNA5SP388	-1.44	0.02551
RNU5B-3P	-1.44	0.034988
RP11-73O6.3	-1.44	0.002044
CELA2B	-1.43	0.035644
COLCA1; C11orf92	-1.43	0.046898
LOC100130673; AC018641.7	-1.43	0.017593
LOC729296; MIR646HG; RP5-1043L13.1	-1.43	0.032893
CTD-2058B24.3	-1.42	0.048454
PADI1	-1.42	0.029685
RNA5SP401	-1.42	0.018886
RNU6ATAC33P	-1.42	0.046132
RP11-765K14.1	-1.42	0.022439
RN7SKP62	-1.41	0.01852
RNU2-39P	-1.41	0.029653
RP11-166N6.2	-1.41	0.03059
RP11-181K12.2	-1.41	0.046454
TUBB4A	-1.41	0.026993
COL4A4	-1.4	0.023661
CTC-428G20.2	-1.4	0.041309
KIAA1549L	-1.4	0.036103
LINC00251	-1.4	0.036091
LOC100128002; RP11-495K9.6	-1.4	0.036815
LOC101928303; RP11-231P20.2	-1.4	0.026226
LOC646730; RP11-340E6.1	-1.4	0.014284
NGFRAP1	-1.4	0.044624
OR10H2	-1.4	0.028088
RP11-121G22.3; LOC102724663	-1.4	0.000216
ST8SIA6-AS1	-1.4	0.035528
AC136289.1	-1.39	0.021833
AK5	-1.39	0.032842
LINC01119; AC016722.2	-1.39	0.028736
LOC101927849; RP11-24I21.1	-1.39	0.049267
PMCHL2; AC145141.1	-1.39	0.040843
PRSS23	-1.39	0.045052
RP11-646J21.6; LOC101928440	-1.39	0.040741
RP11-6C14.1	-1.39	0.039886
RP4-650F12.2	-1.39	0.038948
FCRL5	-1.38	0.030657
LINC00894	-1.38	0.038786
LOC101928832	-1.38	0.049447
MIR4776-1; MIR4776-2	-1.38	0.021304
RP11-34C15.2	-1.38	0.001212
ANKRD30BP3; RP11-445N18.7	-1.37	0.045403
HCRTR1	-1.37	0.026176
LINC01430; RP5-1013A22.2	-1.37	0.032034
MIR1234; CPSF1	-1.37	0.047285
MIR1234; CPSF1	-1.37	0.047285
MT1L; NUTF2; MT1M	-1.37	0.024194
RNA5SP115	-1.37	0.013108
RNU7-143P	-1.37	0.040365
RP11-100L22.3	-1.37	0.027819
RP11-456O19.2	-1.37	0.044489
RP1-37C10.3	-1.37	0.045154
UNC5A	-1.37	0.034073
ATOH1	-1.36	0.024001
CTC-347C20.1	-1.36	0.047364
GZMB	-1.36	0.036924
LINC00229	-1.36	0.015025
LOC102725314	-1.36	0.04712
LPPR1	-1.36	0.0128
LZTS1-AS1	-1.36	0.0269
PAQR9	-1.36	0.007059
PP12613	-1.36	0.024364
RNU11-2P	-1.36	0.026919
RP11-270M14.5	-1.36	0.019921
RP11-386G21.2	-1.36	0.022811
RP11-424I19.1	-1.36	0.032377
RP11-5P4.3	-1.36	0.010653
SLC22A12	-1.36	0.023507
SNORA51	-1.36	0.021251
TAS1R1	-1.36	0.004811
TRABD2B	-1.36	0.047915
AC009480.3	-1.35	0.036007
AREG	-1.35	0.004839
DMKN	-1.35	0.03894
GPC1	-1.35	0.03017
KLHL4	-1.35	0.004166
LARS2-AS1	-1.35	0.032013
LOC102724475	-1.35	0.001676
OR56B3P	-1.35	0.040806
RNA5SP514	-1.35	0.010938
RNU7-81P	-1.35	0.018195
RP11-179A7.2	-1.35	0.049113
RP11-18A15.1	-1.35	0.008692
RP11-432M8.8	-1.35	0.044958
AREG	-1.34	0.008094
CYP3A5	-1.34	0.03083
LOC100507651; RP11-513O17.2	-1.34	0.044599
NCMAP	-1.34	0.036221
RNU2-16P	-1.34	0.008775
RNU6-1241P	-1.34	0.018217
RNU6-294P	-1.34	0.025653
RP11-124O11.2	-1.34	0.026154
RP11-343D2.11	-1.34	0.046221
CYP51A1-AS1; CTB-161K23.1	-1.33	0.036442
HIST1H2BG; HIST1H2BJ	-1.33	0.031523
NANOGNB	-1.33	0.037406
RNA5SP110	-1.33	0.016349
RNU6-818P	-1.33	0.014754
RNU7-140P	-1.33	0.04053
TRG-AS1	-1.33	0.03036
TTLL10	-1.33	0.049161
BMP15	-1.32	0.029407
CADM1	-1.32	0.030583
CHRFAM7A	-1.32	0.031879
LOC101927048; RP11-719J20.1	-1.32	0.017177
RP11-545H22.1	-1.32	0.048406
SPTLC3	-1.32	0.006779
CTD-2168K21.1	-1.31	0.001587
DENND2A	-1.31	0.035964
HCG8	-1.31	0.042766
HCG8	-1.31	0.042766
HCG8	-1.31	0.042766
HCG8	-1.31	0.042766
LINC00974	-1.31	0.047923
LOC101927490; RP11-308D13.3	-1.31	0.046877
LOC101928471; RP11-778H2.1	-1.31	0.030807
LOC101928823; RP11-65M17.3	-1.31	0.000161
LOC101929258	-1.31	0.010693
LOC101929258	-1.31	0.010693
LRRC38	-1.31	0.043812
OGN	-1.31	0.020444
PGCP1	-1.31	0.033585
RN7SKP114	-1.31	0.036493
RNU6-562P	-1.31	0.044783
RNU6-706P	-1.31	0.008216
RP11-184M15.1	-1.31	0.029123
RP11-2C7.1	-1.31	0.023376
RP13-297E16.4	-1.31	0.008289
RP13-297E16.4	-1.31	0.008289
STX19	-1.31	0.008471
SYCE1	-1.31	0.002173
ZNF804B	-1.31	0.013224
CRTAM	-1.3	0.045326
HAUS1P2	-1.3	0.003886
LOC100506085; RP11-205M3.3	-1.3	0.003874
LOC101927552; RP11-575L7.4	-1.3	0.002471
LOC101927924; AC079776.3	-1.3	0.044923
LOC101929328; RP11-443A13.5	-1.3	0.006986
LOC102724063	-1.3	0.045908
LRG1	-1.3	0.042143
MIR3135B	-1.3	0.045542
MIR3135B	-1.3	0.045542
MIR3135B	-1.3	0.045542
MIR3135B	-1.3	0.045542
MIR3659	-1.3	0.004725
OR12D2	-1.3	0.049504
RNA5SP403	-1.3	0.010471
RNU6-277P	-1.3	0.0104
RP11-136O12.2	-1.3	0.046662
RP11-202G18.1	-1.3	0.043893
RP11-306I1.2	-1.3	0.042757
RUNDC3B	-1.3	0.031659
SH2D3C	-1.3	0.002341
SORL1	-1.3	0.00741
STC1	-1.3	0.0047
TMOD1	-1.3	0.009884
AC007285.7	-1.29	0.044052
ACTL6B	-1.29	0.041535
CTA-109P11.1	-1.29	0.006368
DDX39B; SNORD84	-1.29	0.026465
DKFZP434F142; RP13-254B10.1	-1.29	0.012188
GDF6	-1.29	0.027996
KRTAP19-6	-1.29	0.039216
LINC00277; RP11-809H16.5	-1.29	0.010025
LINC00341; SYNE3	-1.29	0.000521
LINC00567	-1.29	0.016342
LOC102467081; CTD-2313F11.1	-1.29	0.010939
NKX2-6	-1.29	0.02659
PLEKHF1	-1.29	0.035494
PTH2R	-1.29	0.020313
PTX4	-1.29	0.046881
RP11-352D13.5	-1.29	0.03578
RP11-402N8.1; RP11-449H15.2	-1.29	0.022737
RP11-881M11.8	-1.29	0.001744
RP6-114E22.1	-1.29	0.005553
SPANXN2	-1.29	0.033119
SSBP2	-1.29	0.004386
TMEFF2	-1.29	0.001144
XIRP2	-1.29	0.035444
ACBD7; DCLRE1CP1	-1.28	0.008058
C2orf57	-1.28	0.027982
CD79B	-1.28	0.027107
CLEC18B	-1.28	0.045229
GUCY2GP; GUCY2G	-1.28	0.039965
IGLV3-12	-1.28	0.04063
LARGE-AS1	-1.28	0.033987
LINC01300; CTD-3064M3.1	-1.28	0.022772
LOC102723716; RP11-350N15.3	-1.28	0.002677
MIR587	-1.28	0.031229
MYH16	-1.28	0.028329
OXTR	-1.28	0.032058
RNU1-14P	-1.28	0.000717
RP11-259O2.3	-1.28	0.042479
RP5-1142J19.1	-1.28	0.003093
ZNF575	-1.28	0.047623
AP005135.2	-1.27	0.037241
BMPR2	-1.27	0.027763
C10orf71-AS1	-1.27	0.022658
C6	-1.27	0.022617
CRSP8P	-1.27	0.041179
KLHL30	-1.27	0.027987
LL22NC03-2H8.4	-1.27	0.010579
LOC100506457; AC096559.1	-1.27	0.010872
LOC100506747	-1.27	0.032128
LOC101928037	-1.27	0.016566
LOC340581; RP3-473B4.3	-1.27	0.047647
MIR4742	-1.27	0.015533
PABPC5	-1.27	0.026043
RP11-347J14.7	-1.27	0.039708
RP11-425E13.1	-1.27	0.000389
RUNX2	-1.27	0.044606
STARD4-AS1	-1.27	0.037555
TDRD9	-1.27	0.023446
TNFRSF21	-1.27	0.008631
ADAMTS4	-1.26	0.034325
AP001136.2	-1.26	0.014335
C7orf71	-1.26	0.010077
CAV3	-1.26	0.039478
CCER2; CTC-360G5.1	-1.26	0.018745
CTC-484P3.3	-1.26	0.01921
EMX1	-1.26	0.008208
ERICH3-AS1; RP4-612J11.1	-1.26	0.018074
FGF19	-1.26	0.009118
FKBPL	-1.26	0.021302
HSPB8	-1.26	0.029738
IL17D	-1.26	0.016701
KRT32	-1.26	0.029938
LINC00877	-1.26	0.030004
OC90; RP11-240B13.2	-1.26	0.022022
PLCXD3	-1.26	0.027036
PP2D1	-1.26	0.001366
RIPPLY1	-1.26	0.026458
RNU6-28P; RNU6-738P; APBA3	-1.26	0.024505
SLCO1B3	-1.26	0.024857
SNORD63	-1.26	0.020466
SPRNP1	-1.26	0.019335
TLX3	-1.26	0.031182
AC073135.3	-1.25	0.049375
COX6B2; CTD-2105E13.6	-1.25	0.027599
DBX1	-1.25	0.033435
FAM71A	-1.25	0.014549
FLJ32790; RP11-276H1.3	-1.25	0.01242
FRG2; FRG2B; FRG2C; FLJ20518; LOC651959	-1.25	0.038256
FRRS1L	-1.25	0.025152
HOXC-AS2	-1.25	0.025652
HYDIN; HYDIN2; LOC101930373	-1.25	0.005538
IPW; SNORD107; PWARSN; SNORD116-4; SNORD116-22; SNORD115-7; SNORD115-13; SNORD115-26; SNORD116-28; LOC101930404; SNRPN; SNHG14	-1.25	0.016339
KCNQ1OT1; LOC101927338	-1.25	0.03554
LINC01395	-1.25	0.039287
LOC100134391; CTD-2532D12.4	-1.25	0.007516
LOC102725246	-1.25	0.021165
MCCD1	-1.25	0.017445
NEURL1; NEURL	-1.25	0.041406
NKX3-2	-1.25	0.020396
OR4F17; OR4F4	-1.25	0.007039
PCDH19	-1.25	0.04302
RNA5SP366	-1.25	0.012169
RNU6-720P	-1.25	0.022133
RNU6-944P	-1.25	0.016618
RP11-10O22.1	-1.25	0.030735
RP11-152L7.1	-1.25	0.023159
RP11-167N4.2	-1.25	0.014119
RP11-6L6.7	-1.25	0.020194
RP4-749H3.2	-1.25	0.026494
STRADB	-1.25	0.044196
TAAR2	-1.25	0.026774
C15orf62	-1.24	0.045719
C17orf105	-1.24	0.041829
CTB-180A7.8	-1.24	0.012696
CTD-3074O7.2	-1.24	0.031442
DCUN1D2-AS	-1.24	0.045579
FAM124B	-1.24	0.033359
GPLD1	-1.24	0.034812
IGHV3OR16-10; IGHV3OR16-11; LOC102725101; LOC101930405; IGHV3-13	-1.24	0.031626
KRT35	-1.24	0.04559
LIMS2	-1.24	0.020452
LINC01354; RP5-855F14.1	-1.24	0.017571
LOC100128002	-1.24	0.031468
LOC100132735; RP5-899B16.1	-1.24	0.033635
LOC100287010	-1.24	0.018498
LOC100996813; CTD-2104P17.1	-1.24	0.04023
LOC101928627; RP11-87M18.2	-1.24	0.022921
LOC283887; RP11-266L9.5	-1.24	0.027145
LTB	-1.24	0.003817
LTB	-1.24	0.003817
LTB	-1.24	0.003817
LTB	-1.24	0.003817
LTB	-1.24	0.003817
LTB	-1.24	0.003817
LTB	-1.24	0.003817
MIR4636	-1.24	0.020864
MIR635	-1.24	0.006973
NELL1	-1.24	0.049976
NR1H3	-1.24	0.009693
RP11-62F24.1	-1.24	0.005185
RP4-724E13.2	-1.24	0.023817
TP53AIP1	-1.24	0.017013
TUNAR; LINC00617	-1.24	0.001072
AC007381.3	-1.23	0.039252
AC069394.1	-1.23	0.0236
AC096574.5	-1.23	0.039214
AC099684.1	-1.23	0.005956
ACSM4	-1.23	0.007436
ATP2B4	-1.23	0.044
C10orf120	-1.23	0.021325
C3P1	-1.23	0.033614
CARD17	-1.23	0.018464
GFRA2	-1.23	0.019131
LOC100507377; RP11-81H3.2	-1.23	0.017459
LOC100507560; RP11-429A20.4	-1.23	0.029994
LOC644172	-1.23	0.037871
MBL2	-1.23	0.018656
MS4A10	-1.23	0.010694
PLEKHG5	-1.23	0.002388
REG3G	-1.23	0.03166
RNA5SP204	-1.23	0.030444
RND2	-1.23	0.00502
RP11-526K17.2	-1.23	0.000782
RP11-80H5.6	-1.23	0.019544
RP1-241P17.1	-1.23	0.011682
SFRP5	-1.23	0.037447
SGK223; PRAGMIN	-1.23	0.018408
SRPK3	-1.23	0.006238
TREML4	-1.23	0.003417
TSPAN10	-1.23	0.043175
ZFP57	-1.23	0.046075
ZFP57	-1.23	0.046075
ZFP57	-1.23	0.046075
ZFP57	-1.23	0.046075
ZFP57	-1.23	0.046075
AC005150.1	-1.22	0.024646
AC084193.1	-1.22	0.018702
AL163953.3	-1.22	0.034079
CD300E	-1.22	0.046867
CSPG4P1Y; CSPG4P3Y; CSPG4P4Y; UBE2Q2L; UBE2Q2P1; RP11-182J1.16	-1.22	0.027353
CTD-2215L10.1	-1.22	0.029518
CYP1B1	-1.22	0.010303
DACT1	-1.22	0.039271
DDX11L5	-1.22	0.018997
DRAXIN	-1.22	0.034736
FAS-AS1	-1.22	0.005619
FEZ1	-1.22	0.027544
FGF3	-1.22	0.021001
FRMD5	-1.22	0.007385
IGHV1OR16-3	-1.22	0.045911
LCN15	-1.22	0.02167
LINC00894; LINC00893; AF011889.5	-1.22	0.046708
LOC100506858	-1.22	0.047207
LOC102724005; GOLGA8O; GOLGA8R; GOLGA8N; GOLGA8Q	-1.22	0.026853
LOC102724661; RP1-35C21.1	-1.22	0.049389
LUC7L	-1.22	0.02334
MMP19	-1.22	0.048252
NGFR	-1.22	0.0258
PDGFC	-1.22	0.022954
RNU1-112P	-1.22	0.012919
RP11-129J12.1	-1.22	0.015488
RP11-155I9.1	-1.22	0.025871
RP11-255M2.1	-1.22	0.0234
RP11-369E15.4; RP11-369E15.2	-1.22	0.049446
RP11-475J5.6; RP11-475J5.5	-1.22	0.035834
RP11-673E1.4	-1.22	0.037846
RP11-69I8.2	-1.22	0.007376
SLC10A6	-1.22	0.00821
SMAD7	-1.22	0.008745
UBE2QL1	-1.22	0.024395
ABAT	-1.21	0.027175
AC016768.1	-1.21	0.033236
CCL22	-1.21	0.008312
CTB-35F21.1	-1.21	0.02522
FAM102B	-1.21	0.03384
GRIP2	-1.21	0.002147
GRM6	-1.21	0.01952
GSTO3P	-1.21	0.002451
HS6ST2	-1.21	0.001591
ITPKB-IT1	-1.21	0.041626
KRTAP1-5	-1.21	0.012236
LINC00332	-1.21	0.007597
LINC01204; RP11-245M24.1	-1.21	0.026374
LOC100506655; RP11-266L9.2	-1.21	0.033901
LOC100507391; AC090505.6	-1.21	0.013023
LOC101927877; RP11-453A12.1	-1.21	0.036055
LOC102724450; RP1-120G22.11	-1.21	0.021782
LOC641515; PCAT6; RP11-480I12.4	-1.21	0.003308
MIR3160-2	-1.21	0.036577
MIR33B	-1.21	0.003676
MIR4474	-1.21	0.008548
MIR604	-1.21	0.003157
PALD1	-1.21	0.019355
RNA5SP298	-1.21	0.043047
RNU6-637P	-1.21	0.023159
RP11-154D6.1	-1.21	0.032381
RP11-236B18.2	-1.21	0.02246
RP11-813I20.2	-1.21	0.023573
RP11-893F2.9	-1.21	0.034765
RPL4P3	-1.21	0.009071
SLC6A19	-1.21	0.012459
SMTNL1	-1.21	0.028752
SOX8	-1.21	0.015747
TMCO5B	-1.21	0.034273
AC006037.2	-1.2	0.000881
AC017104.6	-1.2	0.032952
AC092415.1	-1.2	0.046521
AL133247.2	-1.2	0.037075
BEAN1	-1.2	0.014615
CD300LG	-1.2	0.010611
DIRC1	-1.2	0.034201
EFCAB1	-1.2	0.030025
FAM8A1	-1.2	0.005897
FOXN1	-1.2	0.016476
HIST1H2APS1	-1.2	0.036793
HLA-J	-1.2	0.034644
IL18	-1.2	0.002086
IL27	-1.2	0.043159
KIR2DL1	-1.2	0.016712
LINC00444	-1.2	0.000562
LMBRD1	-1.2	0.03076
LOC100272216	-1.2	0.045225
LOC100506299; AC011747.7	-1.2	0.034204
LOC101927773	-1.2	0.016193
LOC101929622; RP11-863K10.2	-1.2	0.010671
LOC284191; AC104024.1	-1.2	0.025957
M1AP	-1.2	0.026978
MIR181D	-1.2	0.023363
MIR550A2; MIR550B2	-1.2	0.02375
NMUR1	-1.2	0.014614
OPRM1	-1.2	0.000748
PCSK1N	-1.2	0.002619
PDZD4	-1.2	0.00207
PLEKHB1	-1.2	0.01232
PRDM16	-1.2	0.044884
RN7SKP121	-1.2	0.039067
RP11-382D12.1	-1.2	0.049113
RP11-466L17.1	-1.2	0.003674
RP11-533O20.2	-1.2	0.026102
RP11-593F5.2	-1.2	0.0237
RP11-706O15.1	-1.2	0.021766
SLC22A2	-1.2	0.039649
STS	-1.2	0.022526
TMEM229B	-1.2	0.031693
VMO1	-1.2	0.014923
AC007036.4	1.2	0.031938
C9orf16	1.2	0.009874
COTL1	1.2	0.008485
CRYAB	1.2	0.003228
CYTH2	1.2	0.037649
DAGLA	1.2	0.004088
DHX37	1.2	0.021588
EPHA4	1.2	0.004259
FAM189B	1.2	0.026442
FAM60A	1.2	0.044357
HIST1H1T	1.2	0.025646
IL27RA	1.2	0.044119
ISG20L2	1.2	0.008524
LINC00359	1.2	0.044417
LINC01142; RP11-297H3.4	1.2	0.047544
LOC100133306	1.2	0.019922
LOC283332; RP11-70F11.11	1.2	0.00521
LONRF3	1.2	0.009641
PDE6C	1.2	0.041426
POLL	1.2	0.029202
RIMKLB	1.2	0.019384
RNA5SP260	1.2	0.030571
RP11-326A13.1	1.2	0.003797
SMAD6	1.2	0.046321
SNORA70C	1.2	0.01306
TAMM41	1.2	0.008488
TRADD	1.2	0.039061
TRIM78P	1.2	0.011742
TUT1; MIR3654; RP11-864I4.1	1.2	0.037114
UNC119B	1.2	0.044668
ZG16B	1.2	0.01963
BMS1P18; BMS1P17; AL589743.2; AP000525.10	1.21	0.01559
CCDC80	1.21	0.040494
CNOT10-AS1	1.21	0.019435
FOSL1	1.21	0.032126
KBTBD7	1.21	0.01779
LBX2-AS1	1.21	0.001958
LHFPL3-AS2; RP11-325F22.5	1.21	0.008369
LIPE-AS1	1.21	0.001301
LOC101928864	1.21	0.005626
MED12L	1.21	0.00704
MIR4293	1.21	0.033877
NAV2; RP1-34H18.1	1.21	0.034091
NCOR2	1.21	0.045387
PLCE1	1.21	0.043731
PNPLA2	1.21	0.049086
PPAPDC1B	1.21	0.00238
RNU2-42P	1.21	0.010355
RP11-157P1.4	1.21	0.01901
RP11-196H14.3	1.21	0.034462
RP11-680A11.5	1.21	0.021455
RTP4	1.21	0.044519
SPTY2D1-AS1	1.21	0.038521
SYTL3	1.21	0.022302
YKT6	1.21	0.040658
ZNF214	1.21	0.013573
ADAM28	1.22	0.018325
AKAP8	1.22	0.031936
CDYL2	1.22	0.032029
CH25H	1.22	0.013164
CTD-2152M20.2	1.22	0.045908
DHX33	1.22	0.020827
EFHD1	1.22	0.049526
GRM5-AS1	1.22	0.023686
HSCB	1.22	0.048786
HSPA1L	1.22	0.007143
HSPA1L	1.22	0.007143
HSPA1L	1.22	0.007143
IGKV2D-29	1.22	0.011793
KLHL5	1.22	0.012405
LPXN	1.22	0.004772
MIR31	1.22	0.006061
MOCS3	1.22	0.007622
NACC1	1.22	0.014175
PCMTD1	1.22	0.001123
PLCH1-AS2	1.22	0.000533
PRB3	1.22	0.044496
RHOF	1.22	0.002373
RNU6-783P	1.22	0.016046
RP11-317G6.1	1.22	0.00559
RP11-357K6.1	1.22	0.04726
RP11-554D14.7	1.22	0.039066
RP4-584D14.5	1.22	0.033472
SLC35E3	1.22	0.02735
SNORD70	1.22	0.045834
TIGD1	1.22	0.006821
UAP1	1.22	0.007886
WHAMMP3; WHAMMP2	1.22	0.008679
YDJC	1.22	0.045342
AC012360.6	1.23	0.028364
AC226119.4; AC226119.5; EVA1C; RP11-751L19.1	1.23	0.014759
CHPF	1.23	0.048407
CLEC10A	1.23	0.030174
DLG1	1.23	0.04046
DNAH12	1.23	0.042882
GABRA6	1.23	0.029996
IGFBP3	1.23	0.01959
LINC01029; RP11-671C19.1	1.23	0.007114
LOC101927250; RP11-429P3.5	1.23	0.01929
LOC101929696; CTB-35F21.2	1.23	0.004446
NFATC2	1.23	0.004065
NKRF	1.23	0.046866
PABPC1P4	1.23	0.030173
PDGFA	1.23	0.016138
PELP1	1.23	0.017156
PGBD2	1.23	0.035543
RNU6-969P	1.23	0.048425
RP11-263E1.1	1.23	0.037937
RP11-267L5.1	1.23	0.005344
RP11-465N4.4; LOC102723465	1.23	0.042567
SAMD10	1.23	0.013819
SNHG17	1.23	0.018796
TFAP4	1.23	0.009763
TIMP3	1.23	0.043292
TRAV39	1.23	0.025368
UNG	1.23	0.010176
ZNF563	1.23	0.007353
ARMCX2	1.24	0.035342
CYCSP6; AC064872.1	1.24	0.041207
DMD	1.24	0.001027
ERVK-7; RP11-398H6.1	1.24	0.019977
IFFO2; RP13-279N23.2	1.24	0.00784
KCTD12	1.24	0.011174
LINC01002	1.24	0.018591
LOC100996635; RP11-286B14.1	1.24	0.047915
LOC102724472	1.24	0.013907
OR2V1	1.24	0.040817
PPIL6	1.24	0.044045
RABEP2	1.24	0.043931
RP11-1084I9.2	1.24	0.012305
RP11-263K19.6	1.24	0.016891
RRP8	1.24	0.012478
SAMD9	1.24	0.021081
SNORD12C	1.24	0.040585
STOX2	1.24	0.029263
TBL3	1.24	0.049359
TGFB2-AS1; RP11-224O19.2	1.24	0.019404
TMPRSS15	1.24	0.040374
ABHD14B	1.25	0.011656
C5orf30	1.25	0.035888
CDC42EP1	1.25	0.015783
CTD-2329K10.1	1.25	0.007657
FP6628	1.25	0.024469
GPC6	1.25	0.049101
LINC00324	1.25	0.021684
OAS3	1.25	0.04741
PARP15	1.25	0.029533
PDE12	1.25	0.009677
PDE8A	1.25	0.022183
PDIA3P1	1.25	0.001018
RNU4-33P; RNU4-87P	1.25	0.04713
RNU6-1003P	1.25	0.002663
RNU6ATAC7P	1.25	0.033589
RP11-346D19.1	1.25	0.035827
RP11-632F7.3	1.25	0.015442
RP11-815J4.7	1.25	0.018621
RP11-945F5.1	1.25	0.045601
RPP25L	1.25	0.047559
STOX1	1.25	0.017358
TGFB2	1.25	0.002053
USP30-AS1	1.25	0.017881
XKR9	1.25	0.018421
AKT3-IT1	1.26	0.039952
CASC11	1.26	0.042696
CDT1	1.26	0.003257
DDR2	1.26	0.036894
DRAM1	1.26	0.03257
EPB41L4A-AS1	1.26	0.026557
GYG1P1	1.26	0.013591
KRT18P15; KRT18; MIR622; KRT18P17; KRT18P5; KRT18P31; KRT18P58; KRT18P18; KRT18P27; KRT18P24; KRT18P22; KRT18P52; KRT18P39; KRT18P32; KRT18P23; KRT18P65; KRT18P66; KRT18P25; KRT18P35; KRT18P14; KRT18P7	1.26	0.015539
LOC102725068	1.26	0.039788
LOC202181	1.26	0.000136
NAV2	1.26	0.019538
OASL	1.26	0.007799
PTPRJ	1.26	0.036967
RNU1-86P; RNU1-107P	1.26	0.021592
RNU1-86P; RNU1-107P	1.26	0.021592
RNU6-542P	1.26	0.012317
RP11-340A13.3	1.26	0.006101
RP11-428C19.4	1.26	0.04763
RP11-521M14.2	1.26	0.045371
RP11-527D15.1	1.26	0.015074
RP11-70P17.1; LDLRAP1	1.26	0.042176
RP11-88I18.2	1.26	0.007304
SLFN5	1.26	0.031127
SRP54-AS1; RP11-85K15.2	1.26	0.023454
STRC; LOC101930630; STRCP1	1.26	0.002918
COA5	1.27	0.021349
IFIT3	1.27	0.002096
KLF2	1.27	0.04721
LOC101927434; RP5-837I24.2	1.27	0.035096
LOC101927439	1.27	0.029819
LOC101928907; RP11-643M14.1	1.27	0.04974
LOC554249; RP11-111F5.4; GLIDR; LOC102724238; RP11-211N8.2; RP11-475I24.3; RP11-262H14.4	1.27	0.023515
LOC729307; RP11-785F11.1	1.27	0.030509
LRRN4	1.27	0.002296
P2RY10	1.27	0.000122
PELI2	1.27	0.047277
PHLPP1	1.27	0.006745
RLN2	1.27	0.046248
RP11-499E18.1	1.27	0.044671
RP11-562A8.5; USP8	1.27	0.023302
RP11-686D16.1	1.27	0.002899
RP4-784A16.1	1.27	0.002435
SPANXA1; SPANXD; SPANXA2; SPANXC	1.27	0.023951
SPANXA1; SPANXD; SPANXA2; SPANXC	1.27	0.023951
SPATA1	1.27	0.023168
TPTE2P6; RP11-556N21.1; RP11-556N21.4	1.27	0.032347
DDX46	1.28	0.011563
FHOD3	1.28	0.018159
GAREM	1.28	0.035815
GZMA	1.28	0.010438
HSPA9	1.28	0.042912
LOC101927081; RP11-384J4.1	1.28	0.033044
LOC101927164; RP11-365O16.6	1.28	0.049311
MEG3	1.28	0.035713
NOTCH2; NOTCH2NL	1.28	0.038518
PDE1A	1.28	0.027644
PTPRJ	1.28	0.025938
PYCARD	1.28	0.015173
RNU2-67P	1.28	0.049849
RNU6-591P	1.28	0.043073
RP11-779O18.3	1.28	0.009724
SNORD1B	1.28	0.035846
SORD	1.28	0.040612
TRAJ39; YME1L1	1.28	0.004641
ZNF519	1.28	0.023825
C15orf61	1.29	0.029811
CA13; LOC100507258	1.29	0.008071
DEFB131; LOC100129216	1.29	0.043873
FBXO36	1.29	0.029687
HOXB9	1.29	0.030263
NEU3	1.29	0.035156
NLRP12	1.29	0.000874
PLXNA2	1.29	0.007766
PRICKLE4; TOMM6	1.29	0.04024
RNF207	1.29	0.04872
RNU4-81P	1.29	0.027666
RNU6-484P	1.29	0.007507
SCARNA6	1.29	0.030359
SEC14L2	1.29	0.016376
TRMT1	1.29	0.000105
VSTM1	1.29	0.00303
WNT3; LOC101929777	1.29	0.004419
ZC3H3	1.29	0.045305
ANGEL1	1.3	0.025213
ASB9P1	1.3	0.039475
C19orf83; AC006132.1	1.3	0.031546
C4BPB	1.3	0.006073
CLDN24	1.3	0.000733
DHODH	1.3	0.030928
HLA-DRB1; LOC100996809; HLA-DRB4; HLA-DRB3; HLA-DQB1; LOC101060835; HLA-DRB5	1.3	0.035037
HLA-DRB1; LOC100996809; HLA-DRB4; HLA-DRB3; HLA-DQB1; LOC101060835; HLA-DRB5	1.3	0.035037
KCNJ1	1.3	0.013331
PLEKHA7	1.3	0.005611
PTPRB	1.3	0.025088
PXYLP1; ACPL2	1.3	0.024157
RAD9B	1.3	0.004844
RP11-304M2.6	1.3	0.005331
RP11-567J20.3	1.3	0.036999
RP6-206I17.1; LOC103091866; PARP8; LINC00623; LINC01138; LINC00869; LOC388692; RP11-640M9.1	1.3	0.036917
S1PR1	1.3	0.021062
SPANXB1; SPANXB2	1.3	0.020408
SPANXB1; SPANXB2	1.3	0.020408
TMEM132A	1.3	0.032169
TPTE2P6; RP11-556N21.1; RP11-556N21.4	1.3	0.043437
ZSCAN5B	1.3	0.004106
AC009518.8	1.31	0.00388
CALB2	1.31	0.005602
CNP	1.31	0.044603
HLA-DPB1	1.31	0.02198
LOC90784; POLR1A	1.31	0.008327
LYPD6B	1.31	0.030813
MIR135A2	1.31	0.044974
NKX2-1	1.31	0.018364
OR5K1	1.31	0.00813
PROSER2	1.31	0.00456
RNU6-821P	1.31	0.042733
RP11-112J3.15	1.31	0.039292
SMIM19	1.31	0.032946
AC010987.5	1.32	0.010462
C6orf132	1.32	0.029631
CPA6	1.32	0.004041
CTD-2631K10.1	1.32	0.025341
FABP12	1.32	0.00943
GAD1	1.32	0.047317
HYKK; AGPHD1	1.32	0.00252
KB-431C1.4	1.32	0.036184
LOC102723516	1.32	0.043497
MIR4774	1.32	0.000782
PLK2	1.32	0.011673
RP11-428L9.2	1.32	0.006904
RP11-499E18.1	1.32	0.008134
RP11-752G15.8	1.32	0.008013
SNORD121A	1.32	0.006398
TNFAIP3	1.32	0.033303
TRIM22	1.32	0.038603
FNDC1-IT1	1.33	0.047768
LOC100303749	1.33	0.049406
LOC101927755; RP11-178C3.2	1.33	0.036061
RELL1; RP11-36B15.1	1.33	0.018842
RNU6-1156P	1.33	0.043077
RNU6-384P	1.33	0.043303
RP11-450H5.1	1.33	0.049143
RP11-762I7.5	1.33	0.048929
TMLHE	1.33	0.034683
ENTPD4	1.34	0.046137
FRZB	1.34	0.028451
IPW; SNORD107; PWARSN; SNORD116-4; SNORD116-22; SNORD115-7; SNORD115-13; SNORD115-26; SNORD116-28; LOC101930404; SNRPN; SNHG14	1.34	0.023211
KISS1	1.34	0.009663
LOC101929395; RP1-278O22.1	1.34	0.019775
RP11-145G20.1	1.34	0.011317
RP11-541G9.2	1.34	0.019399
SMG1P7; RP11-296I10.6	1.34	0.044767
ADAM1A	1.35	0.027155
CCL8	1.35	0.049205
GATA6-AS1	1.35	0.033677
JPH1	1.35	0.012946
KDR	1.35	0.020202
LINC00877	1.35	0.009512
LOC100505812; CTC-241F20.3	1.35	0.049155
LOC101930035	1.35	0.013539
LOC102723517; AC005152.3; RP11-84E24.2	1.35	0.034168
MIR646HG; LOC729296; RP5-1043L13.1	1.35	0.015871
NLRP3	1.35	0.009538
RASSF2	1.35	0.047288
RNU6-1281P	1.35	0.031226
RNU6-517P	1.35	0.033995
RNU6-781P	1.35	0.041007
SDPR	1.35	0.009659
SOST	1.35	0.039944
C6orf141	1.36	0.018257
IFNA6	1.36	0.037907
IGLV3-19	1.36	0.032485
LINC00871	1.36	0.043336
MIR17HG; MIR17; MIR18A; MIR19A; MIR19B1; MIR20A; MIR92A1	1.36	0.020573
RNU6-111P	1.36	0.000488
RNU6-209P	1.36	0.029668
RP11-44N11.1	1.36	0.024507
RP11-688I9.4	1.36	0.035871
TMEM156	1.36	0.011114
AC009965.2	1.37	0.019427
AC106801.1	1.37	0.002502
LIF	1.37	0.029356
NR2F1-AS1	1.37	0.001019
RP11-384F7.1	1.37	0.030308
RP11-388P9.2	1.37	0.038076
RUSC2	1.37	0.022342
CENPV	1.38	0.022823
EML5	1.38	0.002805
LINC01426; AP000330.8	1.38	0.040134
NR2F1; NR2F2	1.38	0.010088
PRKCQ	1.38	0.015534
PRRG4	1.38	0.0224
RNU5A-5P	1.38	0.045868
RNU7-52P	1.38	0.023794
SNTB1	1.38	0.033071
A2ML1-AS2	1.39	0.026499
AC007967.3	1.39	0.01193
ARAP3	1.39	0.035721
GDF15	1.39	0.037544
HLA-DPB1	1.39	0.021201
HLA-DPB1	1.39	0.021201
MIR1302-3	1.39	0.023782
MMD	1.39	0.021035
RNU6-1143P	1.39	0.011526
RNU6-503P	1.39	0.018052
RP11-897M7.1	1.39	0.025614
ADAM19	1.4	0.024493
CUTC	1.4	0.007508
FUT8-AS1	1.4	0.031109
GDAP1	1.4	0.021655
INHBA	1.4	0.046386
LINC01446; GS1-179L18.1	1.4	0.013494
NOX5	1.4	0.019529
PLCL2-AS1	1.4	0.033293
PTPRS	1.4	0.00922
RNA5SP307	1.4	0.022239
RNU6-202P	1.4	0.008568
RP11-515O17.3	1.4	0.03771
SLC27A2	1.4	0.018664
CTA-714B7.5	1.41	0.018172
CYP24A1	1.41	0.01205
EXOC4	1.41	0.003272
FBXO32	1.41	0.03138
RNU6-1198P	1.41	0.03523
SNORD115-17; SNORD115-18; SNORD115-19; SNORD115-3; SNORD115-5; SNORD115-9; SNORD115-11; SNORD115-12; SNORD115-20; SNORD115-22; SNORD115-26; SNORD115-29; SNORD115-36; SNORD115-43; IPW; SNORD107; PWARSN; SNORD116-4; SNORD116-22; SNORD115-7; SNORD115-13; SNORD116-28; LOC101930404; SNRPN; SNHG14; SNORD115-21; SNORD115-25; SNORD115-39; SNORD115-41	1.41	0.025952
SNORD115-17; SNORD115-18; SNORD115-19; SNORD115-3; SNORD115-5; SNORD115-9; SNORD115-11; SNORD115-12; SNORD115-20; SNORD115-22; SNORD115-26; SNORD115-29; SNORD115-36; SNORD115-43; IPW; SNORD107; PWARSN; SNORD116-4; SNORD116-22; SNORD115-7; SNORD115-13; SNORD116-28; LOC101930404; SNRPN; SNHG14; SNORD115-21; SNORD115-25; SNORD115-39; SNORD115-41	1.41	0.025952
SNORD115-17; SNORD115-18; SNORD115-19; SNORD115-3; SNORD115-5; SNORD115-9; SNORD115-11; SNORD115-12; SNORD115-20; SNORD115-22; SNORD115-26; SNORD115-29; SNORD115-36; SNORD115-43; IPW; SNORD107; PWARSN; SNORD116-4; SNORD116-22; SNORD115-7; SNORD115-13; SNORD116-28; LOC101930404; SNRPN; SNHG14; SNORD115-21; SNORD115-25; SNORD115-39; SNORD115-41	1.41	0.025952
TMC5	1.41	0.004593
CD33	1.42	0.025908
LOC643201; RP11-844P9.2	1.42	0.043047
TMTC2	1.42	0.004652
CNKSR2	1.43	0.011036
FAM20C	1.43	0.038559
FOXA1	1.43	0.018919
KITLG	1.43	0.023645
LOC101929381	1.43	0.042265
LOC102724890; RP11-626P14.2	1.43	0.033804
MSTO1; MSTO2P	1.43	0.016651
RASGRP3	1.43	0.029391
RNU5A-4P	1.43	0.039368
RNU6-365P	1.43	0.047453
RNU6-405P	1.43	0.018209
RNU6-939P	1.43	0.034708
RP11-463I20.2	1.43	0.033415
AP000525.9; LINC01296; DUXAP10	1.44	0.035479
CNTNAP3B; CNTNAP3; CNTNAP3P2	1.44	0.030859
DNAJC22	1.44	0.046114
MATN3	1.44	0.044905
RASEF	1.44	0.027129
RP11-338K17.8	1.44	0.014488
RP1-86D1.5	1.44	0.024442
SIRPB1	1.44	0.039862
TGM2	1.44	0.035391
COLEC12	1.45	0.024598
IRAK3	1.45	0.00457
LINC01111; RP11-706J10.1	1.45	0.039094
THEM6	1.45	0.009292
WNT5A	1.45	0.030661
BMPR1B	1.46	0.034567
GPRC5A	1.46	0.038475
LOC441666; RP11-313J2.1	1.46	0.012034
HLA-DPB1	1.47	0.026144
LXN	1.47	0.011565
POTEE	1.47	0.006136
RP13-463N16.6	1.47	0.008314
CD38	1.48	0.036394
DPY19L2P3; AC007276.5	1.48	0.046656
MAGEH1	1.48	0.01462
AC007317.1; LOC101929700	1.49	0.016497
IGKV1-6	1.49	0.029482
PLCB1	1.49	0.012935
RNA5SP41	1.49	0.026851
CLDN1	1.5	0.008857
CLEC12B	1.5	0.021554
RNU4-40P	1.5	0.020808
RNU6-1170P	1.5	0.03244
HLA-DRA	1.51	0.011558
MIR378D2; RP3-388N13.5	1.51	0.025949
OR4D11	1.51	0.024549
PRKCG	1.51	0.031279
RNU6-1178P	1.51	0.018647
RP11-308D16.4; RP11-308D16.2	1.51	0.012685
CNTNAP3B; CNTNAP3; CNTNAP3P2	1.52	0.041305
DCDC1; DCDC5	1.52	0.003317
FAM105A	1.52	0.018166
MAGEC2	1.52	0.033626
SKAP2	1.52	0.038553
TENM1	1.52	0.037934
CXCL10	1.53	0.025474
METTL7B	1.53	0.035891
TRAV7	1.53	0.013633
NUP210	1.54	0.014712
RP11-463J10.3	1.54	0.033804
HLA-DRA; HLA-DQA1	1.55	0.009435
RNU1-122P	1.55	0.008068
RP4-704D23.1	1.55	0.023896
LINC00857	1.56	0.002399
RNU6-82P	1.56	0.032632
RP11-466I1.1	1.56	0.020952
TFPI2	1.56	0.007465
ANKRD30A	1.57	0.020111
RNU2-42P	1.57	0.048181
RNU2-42P	1.57	0.048181
AADAC	1.58	0.012739
HLA-DRA; HLA-DQA1	1.58	0.013839
HLA-DRA; HLA-DQA1	1.58	0.014246
HLA-DRA; HLA-DQA1	1.58	0.014246
HLA-DRA; HLA-DQA1	1.58	0.014246
LOC102723781	1.58	0.03354
AADACP1; RP11-64D22.2	1.59	0.005842
GRK4	1.59	0.014753
HLA-DRA; HLA-DQA1	1.59	0.008739
ERVH-3; RP11-301G19.1	1.6	0.004966
RNU6-258P	1.6	0.033075
MIR614; GPRC5A	1.61	0.008337
ZC3H12C	1.61	0.011392
NAV2-AS1	1.62	0.005714
RNU6-1255P	1.63	0.00665
DAPK1	1.64	0.003433
LOC728715; OVOS2; RP11-726G1.1; OVOS	1.64	0.033141
NIPAL1; LOC101927157	1.64	0.003454
ANXA10	1.65	0.022189
RNU6-1325P	1.65	0.015253
TINAGL1	1.65	0.041803
RNU6-177P	1.66	0.018958
FAM84B	1.67	0.021429
GPR22	1.67	0.04743
LOC729083; RP11-70C1.1	1.67	0.037928
CXCL8; IL8	1.69	0.033035
GABRE; MIR224; MIR452	1.69	0.014469
PLCB4	1.69	0.043927
NRP2	1.7	0.019573
MT1A	1.71	0.043536
MUC4	1.71	0.012258
DUSP1	1.72	0.019904
PLAT	1.73	0.007011
RNU6-478P	1.74	0.012658
AF127577.10	1.76	0.005926
RNU6-768P	1.76	0.011135
LTBP3	1.77	0.040408
RNU2-31P	1.77	0.027214
CNTNAP3B; CNTNAP3; CNTNAP3P2	1.78	0.005896
IL13RA2	1.78	0.027501
TXK	1.78	0.003739
IL1B	1.79	0.023005
CNGA1	1.8	0.009745
GBP4	1.8	0.004885
AMPH	1.81	0.020178
OR7E14P	1.81	0.042458
RP11-403P17.4	1.84	0.010866
SSX1	1.88	0.021182
HLA-DRB4	1.92	0.039029
HLA-DRB3; HLA-DRB1; LOC100996809; HLA-DRB5; HLA-DRB4	1.93	0.037529
RNA5SP247	1.93	0.031435
CTD-2091N23.1	1.96	0.026194
GPRC5B	1.96	0.028734
RP11-638I2.4	1.96	0.015671
RNU6-963P	1.99	0.029292
FAM26F	2.03	0.033169
RAET1K	2.13	0.031315
C3	2.14	0.047209
VCAM1	2.17	0.039481
SH2D1B	2.28	0.04604
TNFSF18	2.33	0.042831
AF127936.7	2.35	0.016659
UCA1	2.36	0.008999
LOC441455	2.4	0.041355
SNORD111B	2.41	0.030446
PTGFRN	2.58	0.011775
IL1A	2.6	0.027511
ESM1	2.67	0.006488
ATF7IP2	2.69	0.034783
C6orf165; RP3-382I10.7	2.72	0.030965
ARL14EPL; CTD-2287O16.2; CTD-2287O16.3	2.74	0.039475
NRIP1	3.04	0.00162
SCEL	3.04	0.017751
RFPL4AL1	3.54	2.1e-05
RNU6ATAC18P	4.39	0.027323
RARB	8.47	0.000246
DHRS3	10.36	0.002293

## Sheet: metabolite changes
Metabolites	fold change (ALDH1A3-OE vs. control)
HMDB0001206	1.71212
HMDB0240773	1.07853
HMDB0000050	-1.33664
HMDB0000161	-1.27767
HMDB0000462	-1.10987
HMDB0000045	1.79039
HMDB0000517	-1.2364
HMDB0000168	-1.36854
HMDB0000191	1.07528
HMDB0000043	1.4358
HMDB0000030	1.30872
HMDB0001096	-1.4277
HMDB0000062	-1.05216
HMDB0000653	-2.00801
HMDB0000097	1.04722
HMDB0000904	1.12201
HMDB0000095	1.28993
HMDB0000064	-1.09483
HMDB0000562	-1.29928
HMDB0000192	-1.36759
HMDB0000089	-1.08137
HMDB0000905	1.13186
HMDB0001202	-1.18408
HMDB0000101	-1.42729
HMDB0000626	1.05661
HMDB0000149	1.42992
HMDB0001248	1.66785
HMDB0000121	-1.41827
HMDB0000150	1.00764
HMDB0001401	1.91241
HMDB0000148	-1.13926
HMDB0000641	-1.33757
HMDB0000086	-1.11689
HMDB0000725	-1.36801
HMDB0000190	-1.0347
HMDB0028932	-1.27633
HMDB0000696	-1.49091
HMDB0002005	-1.17197
HMDB0002108	-1.49206
HMDB0000211	-1.23192
HMDB0000766	-1.30839
HMDB0002064	-1.32905
HMDB0000902	-1.14537
HMDB0001539	-1.1546
HMDB0001406	-1.06495
HMDB0003011	-1.22219
HMDB0000210	1.16699
HMDB0000159	-1.93838
HMDB0001565	-1.00513
HMDB0000162	-1.07318
HMDB0000239	-1.3848
HMDB0000267	-1.1158
HMDB0000939	1.21988
HMDB0000271	-1.32027
HMDB0062263	-1.39776
HMDB0000251	1.11982
HMDB0000235	-1.12353
HMDB0000167	-1.37399
HMDB0000262	-1.27137
HMDB0000158	-1.73766
HMDB0000286	-1.69518
HMDB0000290	-1.38011
HMDB0000288	-1.02801
HMDB0000294	-1.68373
HMDB0000883	-1.29475
HMDB0000001	1.45197
HMDB0002222	1.10124
HMDB0000112	-1.33021
HMDB0001056	2.18128
HMDB0000292	-1.28558
HMDB0000299	1.64181
