# Supplementary material for: Metabolite profiling reveals a connection between aldehyde dehydrogenase 1A3 and GABA metabolism in breast cancer metastasis
Source: Metabolomics. 2022 Jan 6;18(1):9. doi: 10.1007/s11306-021-01864-6 (PMC8739322; doi:10.1007/s11306-021-01864-6)
Supplement: Supplementary file 3 — Supplementary file3 (CSV 3 kb) [file 11306_2021_1864_MOESM3_ESM.csv]

Pathway	Total	Expected	Hits	P.Value	FDR
GPCR ligand binding	415	1.8	11	5.85E-07	0.000514
Interleukin-1 processing	5	0.0217	3	7.33E-07	0.000514
Class A/1 (Rhodopsin-like receptors)	312	1.36	8	3.77E-05	0.0176
Signaling by GPCR	931	4.04	13	5.38E-05	0.0189
Peptide ligand-binding receptors	192	0.834	6	0.000143	0.0374
Transmission across Chemical Synapses	196	0.851	6	0.00016	0.0374
GPCR downstream signaling	812	3.53	11	0.000348	0.0698
Neurotransmitter Release Cycle	35	0.152	3	0.000439	0.077
G alpha (i) signalling events	184	0.799	5	0.00104	0.163
Neuronal System	292	1.27	6	0.00135	0.189
Signal Transduction	1690	7.33	15	0.00197	0.246
Class C/3 (Metabotropic glutamate/pheromone receptors)	16	0.0695	2	0.0021	0.246
GABA synthesis, release, reuptake and degradation	18	0.0782	2	0.00267	0.288
Na+/Cl- dependent neurotransmitter transporters	19	0.0825	2	0.00298	0.298
Opioid Signalling	86	0.374	3	0.00592	0.553
Amine compound SLC transporters	30	0.13	2	0.00735	0.64
G alpha (q) signalling events	188	0.817	4	0.00833	0.64
Degradation of GABA	2	0.00869	1	0.00867	0.64
GABA synthesis	2	0.00869	1	0.00867	0.64
Gastrin-CREB signalling pathway via PKC and MAPK	209	0.908	4	0.012	0.819
Ceramide signalling	3	0.013	1	0.013	0.819
NFG and proNGF binds to p75NTR	3	0.013	1	0.013	0.819
Signaling by Interleukins	116	0.504	3	0.0134	0.819
Interleukin-1 signaling	45	0.195	2	0.0161	0.874
PLC beta mediated events	46	0.2	2	0.0168	0.874
Activation, myristolyation of BID and translocation to mitochondria	4	0.0174	1	0.0173	0.874
Axonal growth stimulation	4	0.0174	1	0.0173	0.874
G-protein mediated events	47	0.204	2	0.0174	0.874
Disinhibition of SNARE formation	5	0.0217	1	0.0215	0.977
Abacavir transmembrane transport	5	0.0217	1	0.0215	0.977
Neurotransmitter Receptor Binding And Downstream Transmission In The Postsynaptic Cell	143	0.621	3	0.0234	0.977
Alternative complement activation	6	0.0261	1	0.0258	0.977
p75NTR negatively regulates cell cycle via SC1	6	0.0261	1	0.0258	0.977
Vasopressin-like receptors	6	0.0261	1	0.0258	0.977
Molybdenum cofactor biosynthesis	6	0.0261	1	0.0258	0.977
Formyl peptide receptors bind formyl peptides and many other ligands	6	0.0261	1	0.0258	0.977
Pyrimidine biosynthesis	6	0.0261	1	0.0258	0.977
Neurotransmitter Clearance In The Synaptic Cleft	7	0.0304	1	0.03	1
Activation of C3 and C5	7	0.0304	1	0.03	1
NADE modulates death signalling	7	0.0304	1	0.03	1
Cytokine Signaling in Immune system	286	1.24	4	0.0337	1
Organic cation transport	8	0.0347	1	0.0342	1
Lysosphingolipid and LPA receptors	8	0.0347	1	0.0342	1
Regulation of Insulin Secretion by Free Fatty Acids	8	0.0347	1	0.0342	1
Regulation of Insulin Secretion by Fatty Acids Bound to GPR40 (FFAR1)	8	0.0347	1	0.0342	1
Axonal growth inhibition (RHOA activation)	9	0.0391	1	0.0384	1
Abacavir transport and metabolism	10	0.0434	1	0.0426	1
Regulated proteolysis of p75NTR	10	0.0434	1	0.0426	1
p75NTR regulates axonogenesis	10	0.0434	1	0.0426	1
Immunoregulatory interactions between a Lymphoid and a non-Lymphoid cell	80	0.347	2	0.0467	1
Norepinephrine Neurotransmitter Release Cycle	11	0.0478	1	0.0468	1
Regulation of Insulin Secretion by Acetylcholine	11	0.0478	1	0.0468	1
